# Supplementary material for: Laser Scribing Turns Plastic Waste into a Biosensor via the Restructuration of Nanocarbon Composites for Noninvasive Dopamine Detection
Source: Biosensors (Basel). 2023 Aug 12;13(8):810. doi: 10.3390/bios13080810 (PMC10452382; doi:10.3390/bios13080810)
Supplement: Supplementary file 1 [file biosensors-13-00810-s001.zip]

Archive with 1 entries (1 files):
- biosensors-2505862-supplementary.pdf
